# Supplementary material for: The utility of Escherichia coli as a contamination indicator for rural drinking water: Evidence from whole genome sequencing
Source: PLoS One. 2021 Jan 22;16(1):e0245910. doi: 10.1371/journal.pone.0245910 (PMC7822521; doi:10.1371/journal.pone.0245910)
Supplement: S1 Table — Includes points of collection (PoC) and points of use (PoU) with median E. coli, pH and conductivity (EC) from monitoring programme results. (XLSX) [file pone.0245910.s005.xlsx]

## Sheet: Table_S1
Supplementary Table S1 List of water sets including points of collection (PoC) and points of use (PoU) with median E. coli, pH and conductivity (EC) from monitoring programme results
Set	System Type	Source	Protection	Treatment	PoC	PoC Type	PoC Protection	Median E. coli	Median pH	Median EC (µS/cm)	No. of Samples from Monitoring Programme	PoU	Description	Days Stored	Transport	Storage	Location
S1	piped	reservoir	people are asked to not enter the catchment area, but it is not fenced	none	C1	standpipe tap	n/a	12.75	7.34	89.85	30	U1	homestead	2	motorbike	jerrican	main house
												U2	homestead	1	donkey	drum	separate shelter
												U3	homestead	2	donkey	drum	separate shelter
												U4	compound	1	donkey	jerrican	separate shelter
												U5	homestead	1	donkey	jerrican	outside
												U6	homestead	1	donkey	jerrican	main house
					C2	standpipe tap	n/a	2	8.59	317	5	U1	homestead	1	donkey	drum	main house
												U2	homestead	1	donkey	jerrican	outside
												U3	homestead	1	donkey	jerrican	outside
S2	piped	borehole	fenced	none	C1	standpipe tap	n/a	4.1	8.09	1092	7	U1	town compound	1	wheelbarrow	drum	communal area
												U2	town compound	2	self-carry	jerrican	outside
												NA	no other stored
					C2	standpipe tap	n/a	4.1	7.95	1042	7	U1	homestead	4	motorbike	jerrican	main house
												U2	homestead	2	motorbike	drum	main house
												U3	town shop	2	wheelbarrow	drum1	storage room
					C3	school standpipe tap	n/a	3.1	8.19	1128	5	NA	drink from tap
S3	piped	borehole	not fenced	chlorine	C1	standpipe tap	n/a	2	7.89	851	7	U1	town compound	1	self-carry	jerrican	communal area
												U2	town home	2	self-carry	drum	main house
												U3	homestead	1	donkey	drum	outside
												U4	town home	1	self-carry	jerrican	main house
					C2	school concrete tank tap	unsealed	29.2	8.26	839	7	NA	drink from tap
S4	piped	borehole	fenced	none	C1	plastic tank tap	well-sealed	3.1	7.19	4990	7	U1	homestead	0	self-carry	jerrican	outside
												U2	homestead	0	wheelbarrow	jerrican	separate shelter
												NA	no other stored
					C22	concrete tank tap	unsealed	920.8	7.13	4820	25	NA	no stored water
S5	piped	reservoir	fenced	chlorine	C1	plastic tank tap	well-sealed	12.25	7.7	250	24	U1	homestead	2	donkey	jerrican	outside
												U2	homestead	1	donkey	drum	main house
												U3	homestead	1	donkey	jerrican	main house
S6	point	borehole	not fenced	none	C1	handpump	n/a	78	7.5	1601	7	U1	homestead	1	donkey	jerrican	main house
												U2	homestead	1	donkey	drum	outside
												U3	homestead	1	donkey	jerrican	separate shelter
S7	point	borehole	fenced	none	C1	handpump	n/a	7.5	6.64	10490	7	U1	homestead	5	donkey	jerrican	main house
												U2	homestead	0	self-carry	jerrican	outside
												NA	no other stored
S8	point	dug well	not fenced	none	C1	bucket draw	n/a	52.9	7.58	959	7	U1	homestead	1	donkey	jerrican	main house
												U2	homestead	0	donkey	jerrican	separate shelter
												NA	no other stored
S9	point	borehole	fenced	none	C1	school concrete tank tap	unsealed	38.9	8.32	1230	5	NA	drink from tap
1 Storage drum that had a dispensing tap
2 This PoC was sampled twice, two weeks apart, but no stored water was available either time.
