# Supplementary material for: The utility of Escherichia coli as a contamination indicator for rural drinking water: Evidence from whole genome sequencing
Source: PLoS One. 2021 Jan 22;16(1):e0245910. doi: 10.1371/journal.pone.0245910 (PMC7822521; doi:10.1371/journal.pone.0245910)
Supplement: S2 Table — Includes Sequencing, Assembly, Phylogroup, MLST, Virulome, and Resistome Results. (XLSX) [file pone.0245910.s006.xlsx]

## Sheet: Table_S2
Supplementary Table S2 List of Sequenced Isolates with Sequencing, Assembly, Phylogroup, MLST, Virulome, and Resistome Results
Sample ID	European Nucleotide Archive ID	Site ID	Sequencing					Assembly		Phylogroup	Multi-Locus Sequence Type								Virulome
			Reads	Yield	AvgLen	AvgQual	Depth	Contigs	bp	Phylogroup	MLST	adk	fumC	gyrB	icd	mdh	purA	recA	afaA	afaB-I	afaC-I	afaE-V	aslA	astA	bfpA	bfpB	bfpC	bfpD	bfpE	bfpF	bfpG	bfpJ	bfpK	bfpP	bfpU	cesAB	cesD	cesD2	cesL	cesT	cheY	chuA	chuS	chuT	chuU	chuV	chuW	chuX	chuY
3-4D	ERS5049195	S4C2-A	854180	153923599	180	31.3	32	108	4756770	B1	345	adk(6)	fumC(4)	gyrB(14)	icd(1)	mdh(20)	purA(62)	recA(7)	-	-	-	-	-	-	-	-	-	-	-	-	-	-	-	-	-	-	-	-	-	-	100	-	-	-	-	-	-	-	-
3-4E	ERS5049196	S4C2-A	549974	103885354	188	30.4	22	83	4900161	E	new3	adk(1008)	fumC(1460)	gyrB(32)	icd(638)	mdh(172)	purA(1)	recA(2)	-	-	-	-	100	-	-	-	-	-	-	-	-	-	-	-	-	-	-	-	-	-	100	-	-	-	100	100	100	-	100
3-5A	ERS5049197	S4C2-A	1022512	183100554	179	31.1	38	127	4753029	B1	345	adk(6)	fumC(4)	gyrB(14)	icd(1)	mdh(20)	purA(62)	recA(7)	-	-	-	-	-	-	-	-	-	-	-	-	-	-	-	-	-	-	-	-	-	-	100	-	-	-	-	-	-	-	-
3-5B	ERS5049198	S4C2-A	538430	98754358	183	30.8	20	184	4653826	B1	180	adk(6)	fumC(23)	gyrB(32)	icd(18)	mdh(9)	purA(8)	recA(7)	-	-	-	-	-	-	-	-	-	-	-	-	-	-	-	-	-	-	-	-	-	-	100	-	-	-	-	-	-	-	-
1-1B	ERS5049104	S4C2-B	711998	130742370	183	30.7	27	189	4855049	B1	224	adk(6)	fumC(4)	gyrB(33)	icd(16)	mdh(11)	purA(8)	recA(6)	-	-	-	-	-	-	-	-	-	-	-	-	-	-	-	-	-	-	-	-	-	-	100	-	-	-	-	-	-	-	-
1-1C	ERS5049105	S4C2-B	606702	115651804	190	30.1	24	193	4846196	B1	224	adk(6)	fumC(4)	gyrB(33)	icd(16)	mdh(11)	purA(8)	recA(6)	-	-	-	-	-	-	-	-	-	-	-	-	-	-	-	-	-	-	-	-	-	-	100	-	-	-	-	-	-	-	-
1-2D	ERS5049111	S4C2-B	637726	111998133	175	31.2	23	154	4590571	A	216	adk(10)	fumC(11)	gyrB(57)	icd(8)	mdh(7)	purA(18)	recA(6)	-	-	-	-	-	-	-	-	-	-	-	-	-	-	-	-	-	-	-	-	-	-	100	-	-	-	-	-	-	-	-
1-2E	ERS5049112	S4C2-B	815498	141125252	173	31.8	29	142	4589621	A	216	adk(10)	fumC(11)	gyrB(57)	icd(8)	mdh(7)	purA(18)	recA(6)	-	-	-	-	-	-	-	-	-	-	-	-	-	-	-	-	-	-	-	-	-	-	100	-	-	-	-	-	-	-	-
1-3B	ERS5049113	S4C2-B	680940	116384052	170	31.5	24	366	4809901	B1	224	adk(6)	fumC(4)	gyrB(33)	icd(16)	mdh(11)	purA(8)	recA(6)	-	-	-	-	-	-	-	-	-	-	-	-	-	-	-	-	-	-	-	-	-	-	100	-	-	-	-	-	-	-	-
3-2C	ERS5049189	S1C1	977050	172200348	176	31.1	36	104	4742338	B1	2280	adk(6)	fumC(4)	gyrB(15)	icd(246)	mdh(11)	purA(8)	recA(14)	-	-	-	-	-	-	-	-	-	-	-	-	-	-	-	-	-	-	-	-	-	-	100	-	-	-	-	-	-	-	-
3-4B	ERS5049194	S1C1	546412	101173853	185	30.9	21	253	5281623	D	362	adk(62)	fumC(100)	gyrB(17)	icd(31)	mdh(5)	purA(5)	recA(4)	-	-	-	-	100	100	-	-	-	-	-	-	-	-	-	-	-	-	-	-	-	-	100	-	-	-	100	100	100	-	-
2-7C	ERS5049174	S6C1	505720	85596021	169	32	18	253	4633391	B1	737	adk(6)	fumC(4)	gyrB(32)	icd(26)	mdh(9)	purA(8)	recA(7)	-	-	-	-	-	-	-	-	-	-	-	-	-	-	-	-	-	-	-	-	-	-	100	-	-	-	-	-	-	-	-
2-7B	ERS5049173	S6C1	455356	78636192	172	31.6	16	382	5013713	E	new5	adk(80)	fumC(412)	gyrB(565)	icd(285)	mdh(196)	purA(2)	recA(317)	-	-	-	-	100	-	-	-	-	-	-	-	-	-	-	-	-	-	-	-	-	-	100	-	-	-	100	100	100	-	-
2-7A	ERS5049172	S6C1	649462	112440325	173	31.5	23	128	4644889	B1	4382	adk(9)	fumC(23)	gyrB(32)	icd(1)	mdh(9)	purA(8)	recA(6)	-	-	-	-	-	-	-	-	-	-	-	-	-	-	-	-	-	-	-	-	-	-	100	-	-	-	-	-	-	-	-
2-6A	ERS5049167	S6C1	308180	53331648	173	30.9	11	589	4616850	B1	4382	adk(9)	fumC(23)	gyrB(32)	icd(1)	mdh(9)	purA(8)	recA(6)	-	-	-	-	-	-	-	-	-	-	-	-	-	-	-	-	-	-	-	-	-	-	100	-	-	-	-	-	-	-	-
2-1D	ERS5049146	S8C1	435466	75763565	173	31.7	16	269	4867941	B1	1642	adk(6)	fumC(4)	gyrB(5)	icd(18)	mdh(11)	purA(8)	recA(6)	-	-	-	-	-	-	-	-	-	-	-	-	-	-	-	-	-	-	-	-	-	-	100	-	-	-	-	-	-	-	-
2-1E	ERS5049147	S8C1	702610	128896069	183	31.5	27	99	4951724	B2	2593	adk(13)	fumC(40)	gyrB(13)	icd(13)	mdh(17)	purA(28)	recA(30)	-	-	-	-	100	-	-	-	-	-	-	-	-	-	-	-	-	-	-	-	-	-	100	100	100	100	100	100	100	100	100
2-2A	ERS5049148	S8C1	695520	128279256	184	31.1	27	163	4818722	B1	1642	adk(6)	fumC(4)	gyrB(5)	icd(18)	mdh(11)	purA(8)	recA(6)	-	-	-	-	-	-	-	-	-	-	-	-	-	-	-	-	-	-	-	-	-	-	100	-	-	-	-	-	-	-	-
2-2B	ERS5049149	S8C1	529224	89719164	169	31.8	19	205	4947134	B2	2593	adk(13)	fumC(40)	gyrB(13)	icd(13)	mdh(17)	purA(28)	recA(30)	-	-	-	-	100	-	-	-	-	-	-	-	-	-	-	-	-	-	-	-	-	-	100	100	100	100	100	100	100	100	100
2-2C	ERS5049150	S8C1	433724	74620469	172	30.9	15	335	4942772	B2	2593	adk(13)	fumC(40)	gyrB(13)	icd(13)	mdh(17)	purA(28)	recA(30)	-	-	-	-	100	-	-	-	-	-	-	-	-	-	-	-	-	-	-	-	-	-	100	100	100	100	100	100	100	100	100
2-2D	ERS5049151	S8C1	566538	95422637	168	31.9	20	210	4941289	B2	2593	adk(13)	fumC(40)	gyrB(13)	icd(13)	mdh(17)	purA(28)	recA(30)	-	-	-	-	-	-	-	-	-	-	-	-	-	-	-	-	-	-	-	-	-	-	100	100	100	100	100	100	100	100	100
1-5B	ERS5049123	S2C1	593986	104418491	175	31.4	22	217	4646365	B1	1148	adk(6)	fumC(95)	gyrB(3)	icd(18)	mdh(11)	purA(7)	recA(14)	-	-	-	-	-	-	-	-	-	-	-	-	-	-	-	-	-	-	-	-	-	-	100	-	-	-	-	-	-	-	-
1-5D	ERS5049125	S2C1	682768	125482160	183	30.9	26	123	4656646	B1	1148	adk(6)	fumC(95)	gyrB(3)	icd(18)	mdh(11)	purA(7)	recA(14)	-	-	-	-	-	-	-	-	-	-	-	-	-	-	-	-	-	-	-	-	-	-	100	-	-	-	-	-	-	-	-
1-4D	ERS5049120	S2C1	603622	111964063	185	30.9	23	234	4572264	B1	155	adk(6)	fumC(4)	gyrB(14)	icd(16)	mdh(24)	purA(8)	recA(14)	-	-	-	-	-	-	-	-	-	-	-	-	-	-	-	-	-	-	-	-	-	-	100	-	-	-	-	-	-	-	-
1-4E	ERS5049121	S2C1	544990	99625782	182	30.3	21	304	4747479	B1	1049	adk(6)	fumC(4)	gyrB(14)	icd(16)	mdh(24)	purA(5)	recA(14)	-	-	-	-	-	-	-	-	-	-	-	-	-	-	-	-	-	-	-	-	-	-	100	-	-	-	-	-	-	-	-
1-5C	ERS5049124	S2C1	782420	134944674	172	31.7	28	99	4663168	B1	1148	adk(6)	fumC(95)	gyrB(3)	icd(18)	mdh(11)	purA(7)	recA(14)	-	-	-	-	-	-	-	-	-	-	-	-	-	-	-	-	-	-	-	-	-	-	100	-	-	-	-	-	-	-	-
1-5A	ERS5049122	S2C1	736704	122065414	165	32.1	25	153	4660160	B1	1148	adk(6)	fumC(95)	gyrB(3)	icd(18)	mdh(11)	purA(7)	recA(14)	-	-	-	-	-	-	-	-	-	-	-	-	-	-	-	-	-	-	-	-	-	-	100	-	-	-	-	-	-	-	-
1-4B	ERS5049118	S2C2	744418	131908133	177	31.4	27	169	4654277	B1	1148	adk(6)	fumC(95)	gyrB(3)	icd(18)	mdh(11)	purA(7)	recA(14)	-	-	-	-	-	-	-	-	-	-	-	-	-	-	-	-	-	-	-	-	-	-	100	-	-	-	-	-	-	-	-
1-3E	ERS5049116	S2C2	614604	110124387	179	31	23	87	4664409	B1	1148	adk(6)	fumC(95)	gyrB(3)	icd(18)	mdh(11)	purA(7)	recA(14)	-	-	-	-	-	-	-	-	-	-	-	-	-	-	-	-	-	-	-	-	-	-	100	-	-	-	-	-	-	-	-
1-4C	ERS5049119	S2C2	618974	110753061	178	31.5	23	237	4644811	B1	1148	adk(6)	fumC(95)	gyrB(3)	icd(18)	mdh(11)	purA(7)	recA(14)	-	-	-	-	-	-	-	-	-	-	-	-	-	-	-	-	-	-	-	-	-	-	100	-	-	-	-	-	-	-	-
1-4A	ERS5049117	S2C2	572826	101182225	176	31.5	21	136	4591995	B1	155	adk(6)	fumC(4)	gyrB(14)	icd(16)	mdh(24)	purA(8)	recA(14)	-	-	-	-	-	-	-	-	-	-	-	-	-	-	-	-	-	-	-	-	-	-	100	-	-	-	-	-	-	-	-
1-3D	ERS5049115	S2C2	633272	109848742	173	31.7	23	166	4590640	B1	155	adk(6)	fumC(4)	gyrB(14)	icd(16)	mdh(24)	purA(8)	recA(14)	-	-	-	-	-	-	-	-	-	-	-	-	-	-	-	-	-	-	-	-	-	-	100	-	-	-	-	-	-	-	-
1-3C	ERS5049114	S2C2	657622	114647654	174	31.7	24	117	4662196	B1	1148	adk(6)	fumC(95)	gyrB(3)	icd(18)	mdh(11)	purA(7)	recA(14)	-	-	-	-	-	-	-	-	-	-	-	-	-	-	-	-	-	-	-	-	-	-	100	-	-	-	-	-	-	-	-
2-5B	ERS5049164	S3C1U3	714082	127829867	179	31.3	27	145	5011233	B1	154	adk(6)	fumC(6)	gyrB(5)	icd(10)	mdh(9)	purA(8)	recA(6)	-	-	-	-	-	-	-	-	-	-	-	-	-	-	-	-	-	100	100	100	100	100	100	-	-	-	-	-	-	-	-
2-5C	ERS5049165	S3C1U3	689302	116293537	168	32	24	133	4785164	B1	3606	adk(6)	fumC(29)	gyrB(5)	icd(18)	mdh(11)	purA(12)	recA(2)	-	-	-	-	-	-	-	-	-	-	-	-	-	-	-	-	-	-	-	-	-	-	100	-	-	-	-	-	-	-	-
3-7A	ERS5049199	S5C1U2	563468	105800402	187	29	22	144	4617095	A	10	adk(10)	fumC(11)	gyrB(4)	icd(8)	mdh(8)	purA(8)	recA(2)	-	-	-	-	100	-	-	-	-	-	-	-	-	-	-	-	-	-	-	-	-	-	100	-	-	-	-	-	-	-	-
3-8A	ERS5049200	S5C1U3	618260	113548319	183	31.2	24	147	4773595	E	new4	adk(83)	fumC(608)	gyrB(565)	icd(12)	mdh(24)	purA(1)	recA(2)	-	-	-	-	100	-	-	-	-	-	-	-	-	-	-	-	-	-	-	-	-	-	100	-	-	-	100	100	100	-	100
3-8C	ERS5049201	S5C1U3	397604	75163343	189	30.2	15	242	4787882	B1	906	adk(6)	fumC(4)	gyrB(3)	icd(16)	mdh(11)	purA(8)	recA(6)	-	-	-	-	-	-	-	-	-	-	-	-	-	-	-	-	-	-	-	-	-	-	100	-	-	-	-	-	-	-	-
3-1B	ERS5049188	S1C1U2	471122	88703254	188	30.4	18	260	4610366	A	5523	adk(64)	fumC(7)	gyrB(1)	icd(561)	mdh(8)	purA(8)	recA(6)	-	-	-	-	-	-	-	-	-	-	-	-	-	-	-	-	-	-	-	-	-	-	100	-	-	-	-	-	-	-	-
3-3B	ERS5049190	S1C2U1	1097244	200195781	182	31.1	42	244	5280124	D	2076	adk(21)	fumC(35)	gyrB(61)	icd(52)	mdh(5)	purA(77)	recA(4)	-	-	-	-	100	-	-	-	-	-	-	-	-	-	-	-	-	-	-	-	-	-	100	-	100	-	100	100	100	-	100
3-3C	ERS5049191	S1C2U1	524436	93525959	178	31.2	19	170	4716143	B1	5474	adk(6)	fumC(4)	gyrB(15)	icd(102)	mdh(9)	purA(73)	recA(6)	-	-	-	-	-	-	-	-	-	-	-	-	-	-	-	-	-	-	-	-	-	-	100	-	-	-	-	-	-	-	-
3-3E	ERS5049192	S1C2U1	560070	102320015	182	31.1	21	326	5312779	D	38	adk(4)	fumC(26)	gyrB(2)	icd(25)	mdh(5)	purA(5)	recA(19)	100	100	100	100	100	-	-	-	-	-	-	-	-	-	-	-	-	-	-	-	-	-	100	-	100	-	100	100	100	-	100
3-4A	ERS5049193	S1C2U1	398506	73266936	183	30.5	15	473	5300471	D	38	adk(4)	fumC(26)	gyrB(2)	icd(25)	mdh(5)	purA(5)	recA(19)	100	100	-	100	100	-	-	-	-	-	-	-	-	-	-	-	-	-	-	-	-	-	100	-	100	-	100	100	100	-	100
2-10A	ERS5049142	S7C1U1	435692	78349688	179	31.2	16	239	4690998	B1	2522	adk(6)	fumC(29)	gyrB(5)	icd(18)	mdh(11)	purA(8)	recA(2)	-	-	-	-	-	-	-	-	-	-	-	-	-	-	-	-	-	-	-	-	-	-	100	-	-	-	-	-	-	-	-
2-10C	ERS5049143	S7C1U1	550148	99935477	181	31	21	245	4723582	B1	2522	adk(6)	fumC(29)	gyrB(5)	icd(18)	mdh(11)	purA(8)	recA(2)	-	-	-	-	-	-	-	-	-	-	-	-	-	-	-	-	-	-	-	-	-	-	100	-	-	-	-	-	-	-	-
2-10D	ERS5049144	S7C1U1	524238	91181913	173	31.5	19	368	5021100	B1	1079	adk(6)	fumC(19)	gyrB(14)	icd(16)	mdh(11)	purA(12)	recA(2)	-	-	-	-	-	100	-	-	-	-	-	-	-	-	-	-	-	-	-	-	-	-	100	-	-	-	-	-	-	-	-
2-10E	ERS5049145	S7C1U1	561464	103912823	185	30.4	22	870	5403205	A	10	adk(10)	fumC(11)	gyrB(4)	icd(8)	mdh(8)	purA(8)	recA(2)	-	-	-	-	100	-	-	-	-	-	-	-	-	-	-	-	-	-	-	-	-	-	100	-	-	-	-	-	-	-	-
3-1A	ERS5049187	S7C1U1	695554	129586754	186	30.8	27	160	5041734	B1	1079	adk(6)	fumC(19)	gyrB(14)	icd(16)	mdh(11)	purA(12)	recA(2)	-	-	-	-	-	100	-	-	-	-	-	-	-	-	-	-	-	-	-	-	-	-	100	-	-	-	-	-	-	-	-
2-8B	ERS5049178	S6C1U1	807360	141775147	175	31.3	30	253	4930414	A	3519	adk(6)	fumC(8)	gyrB(32)	icd(159)	mdh(9)	purA(23)	recA(7)	-	-	-	-	-	-	-	-	-	-	-	-	-	-	-	-	-	-	-	-	-	-	100	-	-	-	-	-	-	-	-
2-8C	ERS5049179	S6C1U1	765122	131591765	171	31.9	27	150	4807591	B1	442	adk(6)	fumC(95)	gyrB(33)	icd(18)	mdh(9)	purA(8)	recA(14)	-	-	-	-	-	-	-	-	-	-	-	-	-	-	-	-	-	100	100	100	100	100	100	-	-	-	-	-	-	-	-
2-8D	ERS5049180	S6C1U1	622416	117145780	188	30.5	24	263	4786813	B1	442	adk(6)	fumC(95)	gyrB(33)	icd(18)	mdh(9)	purA(8)	recA(14)	-	-	-	-	-	-	-	-	-	-	-	-	-	-	-	-	-	-	100	100	100	100	100	-	-	-	-	-	-	-	-
2-7D	ERS5049175	S6C1U1	354250	58224803	164	31.7	12	685	4617519	B1	737	adk(6)	fumC(4)	gyrB(32)	icd(26)	mdh(9)	purA(8)	recA(7)	-	-	-	-	-	-	-	-	-	-	-	-	-	-	-	-	-	-	-	-	-	-	100	-	-	-	-	-	-	-	-
2-7E	ERS5049176	S6C1U1	501068	85522458	170	31.9	18	214	4636283	B1	4382	adk(9)	fumC(23)	gyrB(32)	icd(1)	mdh(9)	purA(8)	recA(6)	-	-	-	-	-	-	-	-	-	-	-	-	-	-	-	-	-	-	-	-	-	-	100	-	-	-	-	-	-	-	-
2-8A	ERS5049177	S6C1U1	561872	99039553	176	31.3	20	188	4638701	B1	4382	adk(9)	fumC(23)	gyrB(32)	icd(1)	mdh(9)	purA(8)	recA(6)	-	-	-	-	-	-	-	-	-	-	-	-	-	-	-	-	-	-	-	-	-	-	100	-	-	-	-	-	-	-	-
2-8E	ERS5049181	S6C1U3	481352	89897241	186	30.5	19	207	4670251	A	226	adk(10)	fumC(27)	gyrB(5)	icd(8)	mdh(8)	purA(7)	recA(2)	-	-	-	-	100	100	-	-	-	-	-	-	-	-	-	-	-	-	-	-	-	-	100	-	-	-	-	-	-	-	-
2-9E	ERS5049186	S6C1U3	840440	141816396	168	31.8	30	147	4686085	A	226	adk(10)	fumC(27)	gyrB(5)	icd(8)	mdh(8)	purA(7)	recA(2)	-	-	-	-	100	100	-	-	-	-	-	-	-	-	-	-	-	-	-	-	-	-	100	-	-	-	-	-	-	-	-
2-9A	ERS5049182	S6C1U3	591380	111121514	187	30.6	23	148	4807176	B1	442	adk(6)	fumC(95)	gyrB(33)	icd(18)	mdh(9)	purA(8)	recA(14)	-	-	-	-	-	-	-	-	-	-	-	-	-	-	-	-	-	100	100	100	100	100	100	-	-	-	-	-	-	-	-
2-9B	ERS5049183	S6C1U3	452026	83697016	185	30.4	17	191	4677843	A	new6	adk(10)	fumC(27)	gyrB(5)	icd(629)	mdh(8)	purA(7)	recA(2)	-	-	-	-	100	100	-	-	-	-	-	-	-	-	-	-	-	-	-	-	-	-	100	-	-	-	-	-	-	-	-
2-9C	ERS5049184	S6C1U3	427722	70361230	164	32.2	14	752	5014994	B1	180	adk(6)	fumC(23)	gyrB(32)	icd(18)	mdh(9)	purA(8)	recA(7)	-	-	-	-	-	-	-	-	-	-	-	-	-	-	-	-	-	-	-	-	-	-	-	-	-	-	-	-	-	-	-
2-9D	ERS5049185	S6C1U3	551022	92940925	168	31.9	19	400	5032735	B1	180	adk(6)	fumC(23)	gyrB(32)	icd(18)	mdh(9)	purA(8)	recA(7)	-	-	-	-	-	-	-	-	-	-	-	-	-	-	-	-	-	-	-	-	-	-	100	-	-	-	-	-	-	-	-
2-4A	ERS5049158	S8C1U1	666252	110909334	166	32.7	23	224	4946039	B2	2593	adk(13)	fumC(40)	gyrB(13)	icd(13)	mdh(17)	purA(28)	recA(30)	-	-	-	-	100	-	-	-	-	-	-	-	-	-	-	-	-	-	-	-	-	-	100	100	100	100	100	100	100	100	100
2-4B	ERS5049159	S8C1U1	654192	109553626	167	32.2	23	232	4947061	B2	2593	adk(13)	fumC(40)	gyrB(13)	icd(13)	mdh(17)	purA(28)	recA(30)	-	-	-	-	100	-	-	-	-	-	-	-	-	-	-	-	-	-	-	-	-	-	100	100	100	100	100	100	100	100	100
2-4C	ERS5049160	S8C1U1	602064	102501504	170	31.6	21	258	4939733	B2	2593	adk(13)	fumC(40)	gyrB(13)	icd(13)	mdh(17)	purA(28)	recA(30)	-	-	-	-	100	-	-	-	-	-	-	-	-	-	-	-	-	-	-	-	-	-	100	100	100	100	100	100	100	100	100
2-4D	ERS5049161	S8C1U1	690888	121558485	175	31.7	25	103	4955996	B2	2593	adk(13)	fumC(40)	gyrB(13)	icd(13)	mdh(17)	purA(28)	recA(30)	-	-	-	-	100	-	-	-	-	-	-	-	-	-	-	-	-	-	-	-	-	-	100	100	100	100	100	100	100	100	100
2-4E	ERS5049162	S8C1U1	710000	127999066	180	31.2	27	129	4949553	B2	2593	adk(13)	fumC(40)	gyrB(13)	icd(13)	mdh(17)	purA(28)	recA(30)	-	-	-	-	100	-	-	-	-	-	-	-	-	-	-	-	-	-	-	-	-	-	100	100	100	100	100	100	100	100	100
2-5A	ERS5049163	S8C1U1	794008	132786895	167	32.5	28	137	4886158	B1	1642	adk(6)	fumC(4)	gyrB(5)	icd(18)	mdh(11)	purA(8)	recA(6)	-	-	-	-	-	-	-	-	-	-	-	-	-	-	-	-	-	-	-	-	-	-	100	-	-	-	-	-	-	-	-
2-2E	ERS5049152	S8C1U2	507318	87183985	171	31.3	18	241	4940277	B2	2593	adk(13)	fumC(40)	gyrB(13)	icd(13)	mdh(17)	purA(28)	recA(30)	-	-	-	-	100	-	-	-	-	-	-	-	-	-	-	-	-	-	-	-	-	-	100	100	100	100	100	100	100	100	100
2-3A	ERS5049153	S8C1U2	542764	94201336	173	32	19	143	4950618	B2	2593	adk(13)	fumC(40)	gyrB(13)	icd(13)	mdh(17)	purA(28)	recA(30)	-	-	-	-	100	-	-	-	-	-	-	-	-	-	-	-	-	-	-	-	-	-	100	100	100	100	100	100	100	100	100
2-3B	ERS5049154	S8C1U2	582236	100659899	172	31.7	21	149	4951090	B2	2593	adk(13)	fumC(40)	gyrB(13)	icd(13)	mdh(17)	purA(28)	recA(30)	-	-	-	-	100	-	-	-	-	-	-	-	-	-	-	-	-	-	-	-	-	-	100	100	100	100	100	100	100	100	100
2-3C	ERS5049155	S8C1U2	619474	107111695	172	31.7	22	145	4950140	B2	2593	adk(13)	fumC(40)	gyrB(13)	icd(13)	mdh(17)	purA(28)	recA(30)	-	-	-	-	100	-	-	-	-	-	-	-	-	-	-	-	-	-	-	-	-	-	100	100	100	100	100	100	100	100	100
2-3D	ERS5049156	S8C1U2	608788	105594606	173	31.6	22	333	5453012	B1	7361	adk(6)	fumC(4)	gyrB(12)	icd(18)	mdh(24)	purA(8)	recA(6)	-	-	-	-	-	-	-	-	-	-	-	-	-	-	-	-	-	-	-	-	-	-	100	-	-	-	-	-	-	-	-
2-3E	ERS5049157	S8C1U2	784914	136184515	173	31.5	28	115	4951002	B2	2593	adk(13)	fumC(40)	gyrB(13)	icd(13)	mdh(17)	purA(28)	recA(30)	-	-	-	-	100	-	-	-	-	-	-	-	-	-	-	-	-	-	-	-	-	-	100	100	100	100	100	100	100	100	100
1-5E	ERS5049126	S2C2U1	646224	116802157	180	31	24	128	4850721	B1	156	adk(6)	fumC(29)	gyrB(32)	icd(16)	mdh(11)	purA(8)	recA(44)	-	-	-	-	-	-	-	-	-	-	-	-	-	-	-	-	-	-	-	-	-	-	100	-	-	-	-	-	-	-	-
1-8A	ERS5049136	S2C2U2	335040	63009440	188	30.5	13	509	4468838	B1	155	adk(6)	fumC(4)	gyrB(14)	icd(16)	mdh(24)	purA(8)	recA(14)	-	-	-	-	-	-	-	-	-	-	-	-	-	-	-	-	-	-	-	-	-	-	100	-	-	-	-	-	-	-	-
1-8D	ERS5049139	S2C2U2	795358	138943680	174	31.3	29	203	4965897	B1	708	adk(9)	fumC(65)	gyrB(33)	icd(1)	mdh(9)	purA(13)	recA(6)	-	-	-	-	-	-	-	-	-	-	-	-	-	-	-	-	-	-	-	-	-	-	100	-	-	-	-	-	-	-	-
1-7E	ERS5049135	S2C2U2	652588	119883916	183	30.8	25	274	4562825	B1	155	adk(6)	fumC(4)	gyrB(14)	icd(16)	mdh(24)	purA(8)	recA(14)	-	-	-	-	-	-	-	-	-	-	-	-	-	-	-	-	-	-	-	-	-	-	100	-	-	-	-	-	-	-	-
1-8C	ERS5049138	S2C2U2	936398	166325583	177	31.4	35	245	4598472	B1	155	adk(6)	fumC(4)	gyrB(14)	icd(16)	mdh(24)	purA(8)	recA(14)	-	-	-	-	-	-	-	-	-	-	-	-	-	-	-	-	-	-	-	-	-	-	100	-	-	-	-	-	-	-	-
1-8B	ERS5049137	S2C2U2	490210	92667813	189	29.8	19	309	4543902	B1	155	adk(6)	fumC(4)	gyrB(14)	icd(16)	mdh(24)	purA(8)	recA(14)	-	-	-	-	-	-	-	-	-	-	-	-	-	-	-	-	-	-	-	-	-	-	100	-	-	-	-	-	-	-	-
1-10C	ERS5049100	S2C1U1	507756	84107173	165	31.4	17	331	4706662	A	216	adk(10)	fumC(11)	gyrB(57)	icd(8)	mdh(7)	purA(18)	recA(6)	-	-	-	-	-	-	-	-	-	-	-	-	-	-	-	-	-	-	-	-	-	-	100	-	-	-	-	-	-	-	-
1-10A	ERS5049098	S2C1U1	550048	94452084	171	31.5	20	382	4873026	A	new1	adk(10)	fumC(930)	gyrB(57)	icd(8)	mdh(7)	purA(18)	recA(6)	-	-	-	-	-	-	-	-	-	-	-	-	-	-	-	-	-	-	-	-	-	-	100	-	-	-	-	-	-	-	-
1-10D	ERS5049101	S2C1U1	602386	103078610	171	32	21	237	4852502	A	1972	adk(64)	fumC(196)	gyrB(5)	icd(83)	mdh(8)	purA(8)	recA(6)	-	-	-	-	-	-	-	-	-	-	-	-	-	-	-	-	-	-	-	-	-	-	100	-	-	-	-	-	-	-	-
1-10B	ERS5049099	S2C1U1	481224	82514458	171	31.6	17	362	4818722	A	197	adk(60)	fumC(4)	gyrB(5)	icd(1)	mdh(8)	purA(47)	recA(2)	-	-	-	-	-	-	-	-	-	-	-	-	-	-	-	-	-	-	-	-	-	-	100	-	-	-	-	-	-	-	-
1-10E	ERS5049102	S2C1U1	605852	102714752	169	32.1	21	316	4900830	A	1972	adk(64)	fumC(196)	gyrB(5)	icd(83)	mdh(8)	purA(8)	recA(6)	-	-	-	-	-	-	-	-	-	-	-	-	-	-	-	-	-	-	-	-	-	-	100	-	-	-	-	-	-	-	-
1-9B	ERS5049141	S2C1U2	569736	95568666	167	32.2	20	430	4836236	D	1914	adk(83)	fumC(306)	gyrB(245)	icd(260)	mdh(209)	purA(16)	recA(181)	-	-	-	-	100	-	-	-	-	-	-	-	-	-	-	-	-	-	-	-	-	-	100	-	100	-	100	100	100	-	100
1-7D	ERS5049134	S2C2U3	513820	96325857	187	30.8	20	489	4968141	B1	200	adk(6)	fumC(4)	gyrB(5)	icd(26)	mdh(7)	purA(8)	recA(14)	-	-	-	-	-	100	100	100	-	100	100	100	100	-	-	100	-	-	-	-	-	-	100	-	-	-	-	-	-	-	-
1-7C	ERS5049133	S2C2U3	534154	88124491	164	32.1	18	545	4999599	B1	200	adk(6)	fumC(4)	gyrB(5)	icd(26)	mdh(7)	purA(8)	recA(14)	-	-	-	-	-	100	100	100	100	100	100	100	100	100	100	100	100	-	-	-	-	-	100	-	-	-	-	-	-	-	-
1-7A	ERS5049132	S2C2U3	656504	113350984	172	31.8	24	226	4612906	B1	155	adk(6)	fumC(4)	gyrB(14)	icd(16)	mdh(24)	purA(8)	recA(14)	-	-	-	-	-	-	-	-	-	-	-	-	-	-	-	-	-	-	-	-	-	-	100	-	-	-	-	-	-	-	-
1-1A	ERS5049103	S9C1	756450	139572138	184	30.7	29	227	4868652	D	349	adk(34)	fumC(36)	gyrB(39)	icd(87)	mdh(67)	purA(16)	recA(4)	-	-	-	-	100	-	-	-	-	-	-	-	-	-	-	-	-	-	-	-	-	-	100	-	-	-	100	100	100	-	100
1-1D	ERS5049106	S9C1	679624	128381797	188	29.9	27	443	4581777	B1	1817	adk(9)	fumC(8)	gyrB(5)	icd(231)	mdh(11)	purA(194)	recA(7)	-	-	-	-	-	-	-	-	-	-	-	-	-	-	-	-	-	-	-	-	-	-	100	-	-	-	-	-	-	-	-
1-1E	ERS5049107	S9C1	786864	147710694	187	30.6	31	234	4759392	B1	6228	adk(6)	fumC(23)	gyrB(15)	icd(18)	mdh(24)	purA(8)	recA(7)	-	-	-	-	-	100	-	-	-	-	-	-	-	-	-	-	-	-	-	-	-	-	100	-	-	-	-	-	-	-	-
1-2A	ERS5049108	S9C1	836320	152210476	182	30.8	32	224	4959863	B1	641	adk(9)	fumC(6)	gyrB(33)	icd(131)	mdh(24)	purA(8)	recA(7)	-	-	-	-	-	-	-	-	-	-	-	-	-	-	-	-	-	-	-	-	-	-	100	-	-	-	-	-	-	-	-
1-2B	ERS5049109	S9C1	689378	128757825	186	30.7	27	267	4742821	B1	6228	adk(6)	fumC(23)	gyrB(15)	icd(18)	mdh(24)	purA(8)	recA(7)	-	-	-	-	-	100	-	-	-	-	-	-	-	-	-	-	-	-	-	-	-	-	100	-	-	-	-	-	-	-	-
1-2C	ERS5049110	S9C1	398434	73951491	185	29.7	15	339	4725404	B1	1196	adk(6)	fumC(6)	gyrB(33)	icd(26)	mdh(11)	purA(8)	recA(2)	-	-	-	-	-	-	-	-	-	-	-	-	-	-	-	-	-	-	-	-	-	-	100	-	-	-	-	-	-	-	-
2-5E	ERS5049166	S3C2	522572	89434542	171	31.7	18	308	4879417	B1	58	adk(6)	fumC(4)	gyrB(4)	icd(16)	mdh(24)	purA(8)	recA(14)	-	-	-	-	-	-	-	-	-	-	-	-	-	-	-	-	-	-	-	-	-	-	100	-	-	-	-	-	-	-	-
2-6B	ERS5049168	S3C2	504274	86030949	170	31.9	18	262	4818250	B1	58	adk(6)	fumC(4)	gyrB(4)	icd(16)	mdh(24)	purA(8)	recA(14)	-	-	-	-	-	-	-	-	-	-	-	-	-	-	-	-	-	-	-	-	-	-	100	-	-	-	-	-	-	-	-
2-6C	ERS5049169	S3C2	787340	134444209	170	31.8	28	95	4635440	B1	345	adk(6)	fumC(4)	gyrB(14)	icd(1)	mdh(20)	purA(62)	recA(7)	-	-	-	-	-	-	-	-	-	-	-	-	-	-	-	-	-	-	-	-	-	-	100	-	-	-	-	-	-	-	-
2-6D	ERS5049170	S3C2	555846	93321900	167	32.1	19	276	4813063	B1	58	adk(6)	fumC(4)	gyrB(4)	icd(16)	mdh(24)	purA(8)	recA(14)	-	-	-	-	-	-	-	-	-	-	-	-	-	-	-	-	-	-	-	-	-	-	100	-	-	-	-	-	-	-	-
2-6E	ERS5049171	S3C2	855240	154088238	180	30.5	32	92	4829240	NA	new2	adk(117)	fumC(148)	gyrB(508)	icd(12)	mdh(80)	purA(1)	recA(2)	-	-	-	-	100	-	-	-	-	-	-	-	-	-	-	-	-	-	-	-	-	-	100	-	-	-	100	100	100	-	100
1-6E	ERS5049131	S2C3	821168	141093158	171	31.6	29	106	4597202	B1	155	adk(6)	fumC(4)	gyrB(14)	icd(16)	mdh(24)	purA(8)	recA(14)	-	-	-	-	-	-	-	-	-	-	-	-	-	-	-	-	-	-	-	-	-	-	100	-	-	-	-	-	-	-	-
1-6D	ERS5049130	S2C3	920752	173348752	188	30.3	36	307	5049476	B1	200	adk(6)	fumC(4)	gyrB(5)	icd(26)	mdh(7)	purA(8)	recA(14)	-	-	-	-	-	100	100	100	100	100	100	100	100	-	-	100	100	-	-	-	-	-	100	-	-	-	-	-	-	-	-
1-6C	ERS5049129	S2C3	527682	85844707	162	31.6	18	358	4570647	B1	155	adk(6)	fumC(4)	gyrB(14)	icd(16)	mdh(24)	purA(8)	recA(14)	-	-	-	-	-	-	-	-	-	-	-	-	-	-	-	-	-	-	-	-	-	-	100	-	-	-	-	-	-	-	-
1-6B	ERS5049128	S2C3	691382	121691874	176	31.7	25	130	4591519	B1	155	adk(6)	fumC(4)	gyrB(14)	icd(16)	mdh(24)	purA(8)	recA(14)	-	-	-	-	-	-	-	-	-	-	-	-	-	-	-	-	-	-	-	-	-	-	100	-	-	-	-	-	-	-	-
1-6A	ERS5049127	S2C3	817984	136802655	167	32.3	28	167	4653062	B1	1423	adk(6)	fumC(4)	gyrB(3)	icd(18)	mdh(9)	purA(8)	recA(6)	-	-	-	-	-	-	-	-	-	-	-	-	-	-	-	-	-	-	-	-	-	-	100	-	-	-	-	-	-	-	-
Chimeric genomes
3-7D	#N/A	S5C1U3	708544	131843423	186	30.8	27	1962	7931219	B1	906	adk(6)	fumC(4)	gyrB(3)	icd(16)	mdh(11)	purA(8)	recA(6)
3-9A	#N/A	S5C1U3	733866	136941911	186	31.1	29	2035	6451662	B1	906	adk(6)	fumC(4)	gyrB(3)	icd(16)	mdh(11)	purA(8)	recA(6)
3-3D	#N/A	S1C2U1	576948	105019545	182	31	22	3533	8279468	A	216	adk(10)	fumC(11)	gyrB(57)	icd(8)	mdh(7)	purA(18)	recA(6)
1-8E	ERS5049140	S2C2U2	851142	146266103	171	31.9	30	1448	5869648	B1	200	adk(6)	fumC(4)	gyrB(5)	icd(26)	mdh(7)	purA(8)	recA(14)
1-7B	#N/A	S2C2U3	788914	137604064	174	31.3	29	3538	11947510	B1	155	adk(6)	fumC(4)	gyrB(14)	icd(16)	mdh(24)	purA(8)	recA(14)
Chimeric genomes with imperfect allele matches
1-9D	#N/A	S2C1U2	549074	95926149	174	30.8	20	7191	11892865	B1	#N/A	adk(965?)	fumC(4)	gyrB(~358)	icd(~507)	mdh(24~636)	purA(40)	recA(14)
3-6E	#N/A	S5C1U2	647872	118310623	182	30.3	25	2176	10228722	B1	#N/A	gapA(2)	infB(1)	mdh(1)	pgi(213)	phoE(1)	rpoB(~146)	tonB(13)
3-9B	#N/A	S5C1U3	663902	120075135	180	31	25	2340	7251214	E	#N/A	Pas_cpn60(1)	Pas_fusA(1)	Pas_gltA(101)	Pas_pyrG(2)	Pas_recA(168?)	Pas_rplB(~1)	Pas_rpoB(4)
Chimeric genomes with multiple perfect allele matches
3-7B	#N/A	S5C1U2	609092	113469548	186	30.4	24	2296	9718534	B1	2308	adk(6)	fumC(65)	gyrB(5)	icd(1)	mdh(11)	purA(8)	recA(6)
1-9A	#N/A	S2C1U2	516496	97439959	188	30.3	20	1711	10230796	D	#N/A	adk(83)	fumC(306)	gyrB(245)	icd(844?)	mdh(209~636)	purA(16~160)	recA(181)
1-9E	#N/A	S2C1U2	458026	77736773	169	31.5	16	4564	9274428	B1	#N/A	aroC(~622)	dnaN(~559)	hemD(552)	hisD(765?)	purE(686)	sucA(580?)	thrA(695)
1-9C	#N/A	S2C1U2	583156	100189706	171	31.6	21	3818	8107234	D	#N/A	adk(80)	fumC(12)	gyrB(54)	icd(10)	mdh(724)	purA(12)	recA(2)
Duplicates
3-2D	#N/A	S1C1-DUP	603894	109265695	180	30.8	23	74	4743163	B1	2280	adk(6)	fumC(4)	gyrB(15)	icd(246)	mdh(11)	purA(8)	recA(14)	-	-	-	-	-	-	-	-	-	-	-	-	-	-	-	-	-	-	-	-	-	-	100	-	-	-	-	-	-	-	-
3-2E	#N/A	S1C1-DUP	485744	88803478	182	30.9	18	120	4738677	B1	2280	adk(6)	fumC(4)	gyrB(15)	icd(246)	mdh(11)	purA(8)	recA(14)	-	-	-	-	-	-	-	-	-	-	-	-	-	-	-	-	-	-	-	-	-	-	100	-	-	-	-	-	-	-	-
3-3A	#N/A	S1C1-DUP	585428	102414177	174	31.5	21	124	4738987	B1	2280	adk(6)	fumC(4)	gyrB(15)	icd(246)	mdh(11)	purA(8)	recA(14)	-	-	-	-	-	-	-	-	-	-	-	-	-	-	-	-	-	-	-	-	-	-	100	-	-	-	-	-	-	-	-
3-4C	#N/A	S1C1-DUP	555788	102101273	183	30.7	21	2902	7761498	D	362	adk(62)	fumC(100)	gyrB(17)	icd(31)	mdh(5)	purA(5)	recA(4)	-	-	-	-	100	100	-	-	-	-	-	-	-	-	-	-	-	-	-	-	-	-	-	-	-	-	100	100	100	-	-
Non-E. coli Isolates
3-1C	#N/A	S1C1U2	Cronobacter sakazakii
3-1D	#N/A	S1C1U2	Cronobacter sakazakii
3-1E	#N/A	S1C1U2	Cronobacter sakazakii
3-2A	#N/A	S1C1U2	Cronobacter sakazakii
3-2B	#N/A	S1C1U2	Cronobacter sakazakii
3-7C	#N/A	S5C1U2	Klebsiella pneumoniae
[truncated: 177 more columns]
