# Supplementary material for: The utility of Escherichia coli as a contamination indicator for rural drinking water: Evidence from whole genome sequencing
Source: PLoS One. 2021 Jan 22;16(1):e0245910. doi: 10.1371/journal.pone.0245910 (PMC7822521; doi:10.1371/journal.pone.0245910)
Supplement: S3 Table — (XLSX) [file pone.0245910.s007.xlsx]

## Sheet: Table_S3
Supplementary Table S3 List of identified MLSTs grouped by water system
Set	MLST	Phylogroup	No. of Isolates	Enterobase Entries as of May 2020 (total)	Enterobase Entries as of May 2020 (Kenya)
S1	ST5523	A	1	10	1
	ST5474	B1	1	6	0
	ST2280	B1	1	21	6
	ST2076	D	1	15	3
	ST362	D	1	198	2
	ST38	D	2	1616	4
S1 | S2 | S4	ST216	A	4	131	14
S2	ST1972	A	2	9	1
	ST1914	D	1	35	0
	ST1423	B1	1	38	0
	ST1148	B1	8	36	1
	ST1049	B1	1	75	4
	ST708a	B1	1	13	1
	ST200	B1	4	167	3
	ST197	A	1	6	1
	ST156	B1	1	301	9
	ST155	B1	12	1059	76
	New_1	A	1
S3	ST3606	B1	1	1	0
	ST154	B1	1	238	1
	ST58	B1	3	1333	38
	New_2	NAf	1
S3 | S4	ST345	B1	3	166	4
S4	ST224	B1	3	293	16
	New_3	E	1
S4 | S6	ST180	B1	3	6	1
S5	ST906b	B1	3	199	5
	New_4	E	1
S5 | S7	ST10c	A	2	7763	123
S6	ST4382	B1	4	13	0
	ST3519a	A	1	16	1
	ST737	B1	2	26	1
	ST442	B1	3	599	5
	ST226	A	2	150	4
	New_5	E	1
	New_6d	A	1
S7	ST2522	B1	2	68	7
	ST1079	B1	2	207	5
S8	ST7361	B1	1	2	0
	ST2593	B2	14	1	0
	ST1642e	B1	3	36	0
S9	ST6228	B1	2	2	0
	ST1817	B1	1	18	0
	ST1196	B1	1	151	7
	ST641	B1	1	348	11
	ST349	D	1	337	2
a 99.8% identity match for the icd allele.
b 99.8% identity match for the mdh allele in all three isolates.
c 99.1% identity match for the mdh allele in the S7 isolate.
d 99.0% identity match and 99.4% coverage for the icd allele.
e 99.8% identity match for the fumC allele in all three isolates.
f ClermonTyping did not resolve the phylogroup, but the phylogenetic tree indicates group E.
